# Supplementary material for: Two new species of Pseudancistrus (Siluriformes, Loricariidae) from the Amazon basin, northern Brazil
Source: Zookeys. 2015 Feb 11;(482):21–34. doi: 10.3897/zookeys.482.6909 (PMC4337218; doi:10.3897/zookeys.482.6909)
Supplement: XML Treatment for Pseudancistrus kayabi [file zookeys.482.6909-treatment1.xml]

<!DOCTYPE tp:taxon-treatment
  PUBLIC "-//TaxonX//DTD Taxonomic Treatment Publishing DTD v0 20100105//EN" "tax-treatment-NSO.dtd">
<tp:taxon-treatment xmlns:tp="http://www.plazi.org/taxpub"><tp:treatment-meta><kwd-group><label>Taxon classification</label><kwd><named-content content-type="kingdom">Animalia</named-content></kwd><kwd><named-content content-type="order">Siluriformes</named-content></kwd><kwd><named-content content-type="family">Loricariidae</named-content></kwd></kwd-group><mixed-citation publication-type="journal"><person-group><name><surname>Silva</surname><given-names>Gabriel S. C.</given-names></name><name><surname>Roxo</surname><given-names>Fábio F.</given-names></name><name><surname>Oliveira</surname><given-names>Claudio</given-names></name></person-group><article-title>Two new species of <italic><tp:taxon-name><tp:taxon-name-part taxon-name-part-type="genus">Pseudancistrus</tp:taxon-name-part></tp:taxon-name></italic> (<tp:taxon-name><tp:taxon-name-part taxon-name-part-type="order">Siluriformes</tp:taxon-name-part></tp:taxon-name>, <tp:taxon-name><tp:taxon-name-part taxon-name-part-type="family">Loricariidae</tp:taxon-name-part></tp:taxon-name>) from the Amazon basin, northern Brazil</article-title><source>Zookeys</source><day>11</day><month>2</month><year>2015</year><volume>2015</volume><issue>482</issue><fpage>21</fpage><lpage>34</lpage><pub-id pub-id-type="doi">10.3897/zookeys.482.6909</pub-id></mixed-citation></tp:treatment-meta><tp:nomenclature><tp:taxon-name>
                        <tp:taxon-name-part taxon-name-part-type="genus">Pseudancistrus</tp:taxon-name-part>
                        <tp:taxon-name-part taxon-name-part-type="species">kayabi</tp:taxon-name-part>
                        <object-id xmlns:xlink="http://www.w3.org/1999/xlink" content-type="zoobank" xlink:type="simple">http://zoobank.org/F8B055A4-C576-4FC5-B0CF-8021F0B7DD93</object-id>
                    </tp:taxon-name><tp:taxon-status xmlns:xlink="http://www.w3.org/1999/xlink" xlink:type="simple">sp. n.</tp:taxon-status><xref ref-type="fig" rid="F1">Figure 1</xref><xref ref-type="table" rid="T1">, Table 1</xref></tp:nomenclature><tp:treatment-sec sec-type="Holotype"><title>Holotype.</title><p>MZUSP 116322, male, 88.4 mm SL. Brazil: Mato Grosso State: municipality of Itaúba: rio Teles Pires (Tapajós River basin), <named-content xmlns:xlink="http://www.w3.org/1999/xlink" content-type="dwc:verbatimCoordinates" xlink:type="simple">10°58'30"S, 55°44'03"W</named-content>, 01 October 2007, JLO Birindelli, P Hollanda-Carvalho.</p></tp:treatment-sec><tp:treatment-sec sec-type="Paratypes"><title>Paratypes.</title><p>All from Brazil: Mato Grosso State: rio Teles Pires (Tapajós River basin): Amazon basin. AUM 65641 2, 74.5−80.3 mm SL, municipality of Itaúba, <named-content xmlns:xlink="http://www.w3.org/1999/xlink" content-type="dwc:verbatimCoordinates" xlink:type="simple">11°03'44"S, 55°19'08"W</named-content>, 26 September 2007, JLO Birindelli, P Hollanda-Carvalho. LBP 19552, 2, 79.1−87.1 mm SL, municipality of Itaúba, <named-content xmlns:xlink="http://www.w3.org/1999/xlink" content-type="dwc:verbatimCoordinates" xlink:type="simple">11°03'44"S, 55°19'08"W</named-content>, 26 September 2007, JLO Birindelli, P Hollanda-Carvalho. MZUSP 95851, 1, 60.9 mm SL, collected with holotype. MZUSP 95912, 54, 27.1−86.5 mm SL, municipality of Itaúba, <named-content xmlns:xlink="http://www.w3.org/1999/xlink" content-type="dwc:verbatimCoordinates" xlink:type="simple">11°03'44"S, 55°19'08"W</named-content>, 26 September 2007, JLO Birindelli, P Hollanda-Carvalho. MZUSP 96157, 34, 29.5−85.8 mm SL, municipality of Paranaíta, <named-content xmlns:xlink="http://www.w3.org/1999/xlink" content-type="dwc:verbatimCoordinates" xlink:type="simple">09°26'58"S, 56°29'19"W</named-content>, 28 September 2007, LMS Souza, AL Netto-Ferreira.</p></tp:treatment-sec><tp:treatment-sec sec-type="Diagnosis"><title>Diagnosis.</title><p><italic><tp:taxon-name><tp:taxon-name-part taxon-name-part-type="genus">Pseudancistrus</tp:taxon-name-part> <tp:taxon-name-part taxon-name-part-type="species">kayabi</tp:taxon-name-part></tp:taxon-name></italic> differs from all congeners except <italic><tp:taxon-name><tp:taxon-name-part taxon-name-part-type="genus">Pseudancistrus</tp:taxon-name-part> <tp:taxon-name-part taxon-name-part-type="species">reus</tp:taxon-name-part></tp:taxon-name></italic> by having caudal and dorsal fins with dark bars (vs. with white spots in caudal and dorsal fins). Also, the new species differs from all <italic><tp:taxon-name><tp:taxon-name-part taxon-name-part-type="genus">Pseudancistrus</tp:taxon-name-part></tp:taxon-name></italic> except <italic><tp:taxon-name><tp:taxon-name-part taxon-name-part-type="genus">Pseudancistrus</tp:taxon-name-part> <tp:taxon-name-part taxon-name-part-type="species">nigrescens</tp:taxon-name-part></tp:taxon-name></italic> by having a dark brown body with whitish spots that fade along the posterior portion of the dorsal fin and forming mottled pattern (vs. either dark brown with conspicuous rounded spots not covering more than one plate in <italic><tp:taxon-name><tp:taxon-name-part taxon-name-part-type="genus">Pseudancistrus</tp:taxon-name-part> <tp:taxon-name-part taxon-name-part-type="species">barbatus</tp:taxon-name-part></tp:taxon-name></italic>, <italic><tp:taxon-name><tp:taxon-name-part taxon-name-part-type="genus">Pseudancistrus</tp:taxon-name-part> <tp:taxon-name-part taxon-name-part-type="species">corantijniensis</tp:taxon-name-part></tp:taxon-name></italic>, <italic><tp:taxon-name><tp:taxon-name-part taxon-name-part-type="genus">Pseudancistrus</tp:taxon-name-part> <tp:taxon-name-part taxon-name-part-type="species">depressus</tp:taxon-name-part></tp:taxon-name></italic>, <italic><tp:taxon-name><tp:taxon-name-part taxon-name-part-type="genus">Pseudancistrus</tp:taxon-name-part> <tp:taxon-name-part taxon-name-part-type="species">asurini</tp:taxon-name-part></tp:taxon-name></italic>, and <italic><tp:taxon-name><tp:taxon-name-part taxon-name-part-type="genus">Pseudancistrus</tp:taxon-name-part> <tp:taxon-name-part taxon-name-part-type="species">zawadzkii</tp:taxon-name-part></tp:taxon-name></italic> or with dark brown bars in <italic><tp:taxon-name><tp:taxon-name-part taxon-name-part-type="genus">Pseudancistrus</tp:taxon-name-part> <tp:taxon-name-part taxon-name-part-type="species">reus</tp:taxon-name-part></tp:taxon-name></italic>). It further differs from <italic><tp:taxon-name><tp:taxon-name-part taxon-name-part-type="genus">Pseudancistrus</tp:taxon-name-part> <tp:taxon-name-part taxon-name-part-type="species">barbatus</tp:taxon-name-part></tp:taxon-name></italic> and <italic><tp:taxon-name><tp:taxon-name-part taxon-name-part-type="genus">Pseudancistrus</tp:taxon-name-part> <tp:taxon-name-part taxon-name-part-type="species">depressus</tp:taxon-name-part></tp:taxon-name></italic> by having the snout with yellowish hypertrophied odontodes (vs. reddish-brown odontodes) (see Fig. <xref ref-type="fig" rid="F3">3</xref> in <xref ref-type="bibr" rid="B10">De Chambrier and Montoya-Burgos 2008</xref> for comparison). In addition, <italic><tp:taxon-name><tp:taxon-name-part taxon-name-part-type="genus">Pseudancistrus</tp:taxon-name-part> <tp:taxon-name-part taxon-name-part-type="species">kayabi</tp:taxon-name-part></tp:taxon-name></italic> is distinguished by having a shorter pectoral spine, 22−30% SL (vs. 29−34% in <italic><tp:taxon-name><tp:taxon-name-part taxon-name-part-type="genus">Pseudancistrus</tp:taxon-name-part> <tp:taxon-name-part taxon-name-part-type="species">nigrescens</tp:taxon-name-part></tp:taxon-name></italic>, 31−33% in <italic><tp:taxon-name><tp:taxon-name-part taxon-name-part-type="genus">Pseudancistrus</tp:taxon-name-part> <tp:taxon-name-part taxon-name-part-type="species">zawadzkii</tp:taxon-name-part></tp:taxon-name></italic>, and 30−34% in <italic><tp:taxon-name><tp:taxon-name-part taxon-name-part-type="genus">Pseudancistrus</tp:taxon-name-part> <tp:taxon-name-part taxon-name-part-type="species">barbatus</tp:taxon-name-part></tp:taxon-name></italic>); a shorter dorsal-fin base, 20−28% SL (vs. 28−29% in <italic><tp:taxon-name><tp:taxon-name-part taxon-name-part-type="genus">Pseudancistrus</tp:taxon-name-part> <tp:taxon-name-part taxon-name-part-type="species">nigrescens</tp:taxon-name-part></tp:taxon-name></italic>, 29−31% in <italic><tp:taxon-name><tp:taxon-name-part taxon-name-part-type="genus">Pseudancistrus</tp:taxon-name-part> <tp:taxon-name-part taxon-name-part-type="species">zawadzkii</tp:taxon-name-part></tp:taxon-name></italic>, and 28−31% in <italic><tp:taxon-name><tp:taxon-name-part taxon-name-part-type="genus">Pseudancistrus</tp:taxon-name-part> <tp:taxon-name-part taxon-name-part-type="species">barbatus</tp:taxon-name-part></tp:taxon-name></italic>); a greater internares width, 13−19% HL (vs. 10.5−12.9% in <italic><tp:taxon-name><tp:taxon-name-part taxon-name-part-type="genus">Pseudancistrus</tp:taxon-name-part> <tp:taxon-name-part taxon-name-part-type="species">nigrescens</tp:taxon-name-part></tp:taxon-name></italic>); head depth, 60−66% HL, greater than in <italic><tp:taxon-name><tp:taxon-name-part taxon-name-part-type="genus">Pseudancistrus</tp:taxon-name-part> <tp:taxon-name-part taxon-name-part-type="species">nigrescens</tp:taxon-name-part></tp:taxon-name></italic> (56−57%) and in <italic><tp:taxon-name><tp:taxon-name-part taxon-name-part-type="genus">Pseudancistrus</tp:taxon-name-part> <tp:taxon-name-part taxon-name-part-type="species">barbatus</tp:taxon-name-part></tp:taxon-name></italic> (41−53%) but smaller than in <italic><tp:taxon-name><tp:taxon-name-part taxon-name-part-type="genus">Pseudancistrus</tp:taxon-name-part> <tp:taxon-name-part taxon-name-part-type="species">zawadzkii</tp:taxon-name-part></tp:taxon-name></italic> (67−73%); and a greater adipose-anal distance (17−25% SL vs. 15−17% in <italic><tp:taxon-name><tp:taxon-name-part taxon-name-part-type="genus">Pseudancistrus</tp:taxon-name-part> <tp:taxon-name-part taxon-name-part-type="species">nigrescens</tp:taxon-name-part></tp:taxon-name></italic> and 12−15% in <italic><tp:taxon-name><tp:taxon-name-part taxon-name-part-type="genus">Pseudancistrus</tp:taxon-name-part> <tp:taxon-name-part taxon-name-part-type="species">barbatus</tp:taxon-name-part></tp:taxon-name></italic>).</p><fig id="F1" position="float" orientation="portrait"><label>Figure 1.</label><caption><p><italic><tp:taxon-name><tp:taxon-name-part taxon-name-part-type="genus">Pseudancistrus</tp:taxon-name-part> <tp:taxon-name-part taxon-name-part-type="species">kayabi</tp:taxon-name-part></tp:taxon-name></italic>, holotype, MZUSP 116322, male 88.4 mm SL, from rio Teles Pires (Amazon basin), municipality of Itaúba, Mato Grosso State, Brazil.</p></caption><graphic xmlns:xlink="http://www.w3.org/1999/xlink" xlink:href="zookeys-482-021-g001.jpg" position="float" orientation="portrait" xlink:type="simple" id="oo_38448.jpg"/></fig></tp:treatment-sec><tp:treatment-sec sec-type="Description"><title>Description.</title><p>Morphometric data is presented in Table <xref ref-type="table" rid="T1">1</xref>. In lateral view, dorsal profile convex from snout tip to dorsal-fin origin; straight, gradually descending from dorsal-fin origin to posterior insertion of adipose fin; straight, steeply ascending to insertion of caudal-fin; ventral profile flat from snout tip to anal-fin origin; shallowly concave from anal-fin insertion to lower caudal-fin spine; greatest body depth at dorsal-fin origin. In dorsal view, greatest body width across cleithral region; snout broadly elliptical; body progressively narrow from opercular region to caudal fin. Cross-section of body between pectoral and pelvic fins rounded dorsally and flattened ventrally; cross-section of caudal peduncle ellipsoid.</p><p>Body almost entirely covered with plates except on ventral portions of head, abdomen, and dorsal-fin base. Five lateral rows of dermal plates, dorsal plates 21−22, lateral mid-dorsal plates 21−22, lateral median plates 22−23, lateral mid-ventral plates 21−22, lateral ventral plates 19−20. Three predorsal plates; eight plates below dorsal-fin base; four plates between dorsal fin and adipose fin; five rows of plates on caudal peduncle. Dorsal spinelet present.</p><table-wrap id="T1" position="float" orientation="portrait"><label>Table 1.</label><caption><p>Morphometric data for <italic><tp:taxon-name><tp:taxon-name-part taxon-name-part-type="genus">Pseudancistrus</tp:taxon-name-part> <tp:taxon-name-part taxon-name-part-type="species">kayabi</tp:taxon-name-part></tp:taxon-name></italic> and <italic><tp:taxon-name><tp:taxon-name-part taxon-name-part-type="genus">Pseudancistrus</tp:taxon-name-part> <tp:taxon-name-part taxon-name-part-type="species">asurini</tp:taxon-name-part></tp:taxon-name></italic>. SD = standard deviation.</p></caption><table rules="all"><tbody><tr><th rowspan="1" colspan="1"/><th rowspan="1" colspan="4"><italic><tp:taxon-name><tp:taxon-name-part taxon-name-part-type="genus">Pseudancistrus</tp:taxon-name-part> <tp:taxon-name-part taxon-name-part-type="species">kayabi</tp:taxon-name-part></tp:taxon-name></italic> n = 21</th><th rowspan="1" colspan="4"><italic><tp:taxon-name><tp:taxon-name-part taxon-name-part-type="genus">Pseudancistrus</tp:taxon-name-part> <tp:taxon-name-part taxon-name-part-type="species">asurini</tp:taxon-name-part></tp:taxon-name></italic> n = 21</th></tr><tr><th rowspan="1" colspan="1"/><th rowspan="1" colspan="1">Holotype</th><th rowspan="1" colspan="1">Range</th><th rowspan="1" colspan="1">Mean</th><th rowspan="1" colspan="1">SD</th><th rowspan="1" colspan="1">Holotype</th><th rowspan="1" colspan="1">Range</th><th rowspan="1" colspan="1">Mean</th><th rowspan="1" colspan="1">SD</th></tr><tr><td rowspan="1" colspan="1"><bold>SL</bold></td><td rowspan="1" colspan="1">88.4</td><td rowspan="1" colspan="1">61.5−87.7</td><td rowspan="1" colspan="1">78.5</td><td rowspan="1" colspan="1">7.2</td><td rowspan="1" colspan="1">195.8</td><td rowspan="1" colspan="1">195.8−45.9</td><td rowspan="1" colspan="1">85.9</td><td rowspan="1" colspan="1">37.9</td></tr><tr><td rowspan="1" colspan="9"><bold>Percentage of SL</bold></td></tr><tr><td rowspan="1" colspan="1">Predorsal length</td><td rowspan="1" colspan="1">42.7</td><td rowspan="1" colspan="1">39.4−48.5</td><td rowspan="1" colspan="1">43.8</td><td rowspan="1" colspan="1">1.9</td><td rowspan="1" colspan="1">39.5</td><td rowspan="1" colspan="1">39.1−42.7</td><td rowspan="1" colspan="1">40.9</td><td rowspan="1" colspan="1">1.2</td></tr><tr><td rowspan="1" colspan="1">Head length</td><td rowspan="1" colspan="1">34.6</td><td rowspan="1" colspan="1">30.2−40.2</td><td rowspan="1" colspan="1">34.9</td><td rowspan="1" colspan="1">1.9</td><td rowspan="1" colspan="1">33.6</td><td rowspan="1" colspan="1">31.9−35.8</td><td rowspan="1" colspan="1">33.9</td><td rowspan="1" colspan="1">0.9</td></tr><tr><td rowspan="1" colspan="1">Head-dorsal length</td><td rowspan="1" colspan="1">8.0</td><td rowspan="1" colspan="1">7.1−11.0</td><td rowspan="1" colspan="1">9.3</td><td rowspan="1" colspan="1">1.0</td><td rowspan="1" colspan="1">7.5</td><td rowspan="1" colspan="1">5.3−8.2</td><td rowspan="1" colspan="1">6.9</td><td rowspan="1" colspan="1">0.7</td></tr><tr><td rowspan="1" colspan="1">Cleithral width</td><td rowspan="1" colspan="1">33.4</td><td rowspan="1" colspan="1">31.2−38.6</td><td rowspan="1" colspan="1">33.5</td><td rowspan="1" colspan="1">1.7</td><td rowspan="1" colspan="1">35.8</td><td rowspan="1" colspan="1">30.9−35.8</td><td rowspan="1" colspan="1">32.8</td><td rowspan="1" colspan="1">1.4</td></tr><tr><td rowspan="1" colspan="1">Head-pectoral length</td><td rowspan="1" colspan="1">29.1</td><td rowspan="1" colspan="1">24.5−33.6</td><td rowspan="1" colspan="1">29.6</td><td rowspan="1" colspan="1">2.0</td><td rowspan="1" colspan="1">31.7</td><td rowspan="1" colspan="1">21.9−31.7</td><td rowspan="1" colspan="1">28.3</td><td rowspan="1" colspan="1">1.8</td></tr><tr><td rowspan="1" colspan="1">Thorax length</td><td rowspan="1" colspan="1">22.8</td><td rowspan="1" colspan="1">19.6−25.6</td><td rowspan="1" colspan="1">22.2</td><td rowspan="1" colspan="1">1.6</td><td rowspan="1" colspan="1">20.1</td><td rowspan="1" colspan="1">20.1−25.5</td><td rowspan="1" colspan="1">22.7</td><td rowspan="1" colspan="1">1.5</td></tr><tr><td rowspan="1" colspan="1">Pectoral spine length</td><td rowspan="1" colspan="1">30.0</td><td rowspan="1" colspan="1">22.3−29.7</td><td rowspan="1" colspan="1">27.7</td><td rowspan="1" colspan="1">1.7</td><td rowspan="1" colspan="1">36.2</td><td rowspan="1" colspan="1">27.8−36.7</td><td rowspan="1" colspan="1">31.6</td><td rowspan="1" colspan="1">2.5</td></tr><tr><td rowspan="1" colspan="1">Abdominal length</td><td rowspan="1" colspan="1">24.2</td><td rowspan="1" colspan="1">20.3−30.4</td><td rowspan="1" colspan="1">24.3</td><td rowspan="1" colspan="1">2.2</td><td rowspan="1" colspan="1">20.5</td><td rowspan="1" colspan="1">20.5−26.0</td><td rowspan="1" colspan="1">23.9</td><td rowspan="1" colspan="1">1.4</td></tr><tr><td rowspan="1" colspan="1">Pelvic spine length</td><td rowspan="1" colspan="1">25.9</td><td rowspan="1" colspan="1">20.3−29.8</td><td rowspan="1" colspan="1">23.7</td><td rowspan="1" colspan="1">2.0</td><td rowspan="1" colspan="1">27.0</td><td rowspan="1" colspan="1">23.8−27.4</td><td rowspan="1" colspan="1">25.9</td><td rowspan="1" colspan="1">1.0</td></tr><tr><td rowspan="1" colspan="1">Postanal length</td><td rowspan="1" colspan="1">32.3</td><td rowspan="1" colspan="1">25.9−35.9</td><td rowspan="1" colspan="1">31.3</td><td rowspan="1" colspan="1">2.5</td><td rowspan="1" colspan="1">29.2</td><td rowspan="1" colspan="1">29.2−35.3</td><td rowspan="1" colspan="1">32.8</td><td rowspan="1" colspan="1">1.6</td></tr><tr><td rowspan="1" colspan="1">Anal-fin spine length</td><td rowspan="1" colspan="1">9.6</td><td rowspan="1" colspan="1">5.4−12.9</td><td rowspan="1" colspan="1">10.1</td><td rowspan="1" colspan="1">1.7</td><td rowspan="1" colspan="1">16.6</td><td rowspan="1" colspan="1">7.8−16.6</td><td rowspan="1" colspan="1">10.1</td><td rowspan="1" colspan="1">1.9</td></tr><tr><td rowspan="1" colspan="1">Dorsal-pectoral depth</td><td rowspan="1" colspan="1">26.4</td><td rowspan="1" colspan="1">20.2−29.4</td><td rowspan="1" colspan="1">25.9</td><td rowspan="1" colspan="1">1.9</td><td rowspan="1" colspan="1">24.0</td><td rowspan="1" colspan="1">23.3−26.5</td><td rowspan="1" colspan="1">24.8</td><td rowspan="1" colspan="1">0.9</td></tr><tr><td rowspan="1" colspan="1">Dorsal spine length</td><td rowspan="1" colspan="1">24.3</td><td rowspan="1" colspan="1">17.7−29.2</td><td rowspan="1" colspan="1">23.0</td><td rowspan="1" colspan="1">2.1</td><td rowspan="1" colspan="1">22.5</td><td rowspan="1" colspan="1">22.5−32.7</td><td rowspan="1" colspan="1">20.0</td><td rowspan="1" colspan="1">2.2</td></tr><tr><td rowspan="1" colspan="1">Dorsal-pelvic depth</td><td rowspan="1" colspan="1">22.4</td><td rowspan="1" colspan="1">15.2−26.7</td><td rowspan="1" colspan="1">21.2</td><td rowspan="1" colspan="1">2.3</td><td rowspan="1" colspan="1">19.3</td><td rowspan="1" colspan="1">17.2−26.5</td><td rowspan="1" colspan="1">20.1</td><td rowspan="1" colspan="1">2.0</td></tr><tr><td rowspan="1" colspan="1">Dorsal-fin base length</td><td rowspan="1" colspan="1">28.1</td><td rowspan="1" colspan="1">20.4−28.1</td><td rowspan="1" colspan="1">26.0</td><td rowspan="1" colspan="1">1.7</td><td rowspan="1" colspan="1">29.9</td><td rowspan="1" colspan="1">24.9−30.6</td><td rowspan="1" colspan="1">27.4</td><td rowspan="1" colspan="1">1.6</td></tr><tr><td rowspan="1" colspan="1">Dorsal-adipose distance</td><td rowspan="1" colspan="1">14.3</td><td rowspan="1" colspan="1">9.0−14.3</td><td rowspan="1" colspan="1">12.0</td><td rowspan="1" colspan="1">1.9</td><td rowspan="1" colspan="1">13.3</td><td rowspan="1" colspan="1">13.1−17.4</td><td rowspan="1" colspan="1">15.4</td><td rowspan="1" colspan="1">1.2</td></tr><tr><td rowspan="1" colspan="1">Adipose-spine length</td><td rowspan="1" colspan="1">10.1</td><td rowspan="1" colspan="1">6.3−16.9</td><td rowspan="1" colspan="1">9.1</td><td rowspan="1" colspan="1">2.4</td><td rowspan="1" colspan="1">8.6</td><td rowspan="1" colspan="1">7.7−10.3</td><td rowspan="1" colspan="1">8.6</td><td rowspan="1" colspan="1">0.6</td></tr><tr><td rowspan="1" colspan="1">Dorsal adipose-caudal distance</td><td rowspan="1" colspan="1">16.0</td><td rowspan="1" colspan="1">13.4−22.0</td><td rowspan="1" colspan="1">16.3</td><td rowspan="1" colspan="1">2.3</td><td rowspan="1" colspan="1">12.1</td><td rowspan="1" colspan="1">12.1−16.5</td><td rowspan="1" colspan="1">15.0</td><td rowspan="1" colspan="1">1.0</td></tr><tr><td rowspan="1" colspan="1">Caudal peduncle depth</td><td rowspan="1" colspan="1">11.3</td><td rowspan="1" colspan="1">10.0−16.7</td><td rowspan="1" colspan="1">11.0</td><td rowspan="1" colspan="1">1.5</td><td rowspan="1" colspan="1">10.6</td><td rowspan="1" colspan="1">9.1−11.0</td><td rowspan="1" colspan="1">10.2</td><td rowspan="1" colspan="1">0.5</td></tr><tr><td rowspan="1" colspan="1">Ventral adipose-caudal distance</td><td rowspan="1" colspan="1">22.6</td><td rowspan="1" colspan="1">20.3−25.6</td><td rowspan="1" colspan="1">22.2</td><td rowspan="1" colspan="1">1.2</td><td rowspan="1" colspan="1">19.5</td><td rowspan="1" colspan="1">19.5−22.9</td><td rowspan="1" colspan="1">21.3</td><td rowspan="1" colspan="1">1.0</td></tr><tr><td rowspan="1" colspan="1">Adipose-anal distance</td><td rowspan="1" colspan="1">18.9</td><td rowspan="1" colspan="1">16.9−24.8</td><td rowspan="1" colspan="1">19.6</td><td rowspan="1" colspan="1">1.9</td><td rowspan="1" colspan="1">18.8</td><td rowspan="1" colspan="1">16.9−19.9</td><td rowspan="1" colspan="1">18.8</td><td rowspan="1" colspan="1">0.8</td></tr><tr><td rowspan="1" colspan="1">Dorsal-anal distance</td><td rowspan="1" colspan="1">33.1</td><td rowspan="1" colspan="1">29.3−35.4</td><td rowspan="1" colspan="1">32.8</td><td rowspan="1" colspan="1">1.4</td><td rowspan="1" colspan="1">12.6</td><td rowspan="1" colspan="1">12.1−19.1</td><td rowspan="1" colspan="1">13.3</td><td rowspan="1" colspan="1">1.5</td></tr><tr><td rowspan="1" colspan="1">Pelvic-dorsal distance</td><td rowspan="1" colspan="1">27.6</td><td rowspan="1" colspan="1">17.4−27.6</td><td rowspan="1" colspan="1">21.1</td><td rowspan="1" colspan="1">1.8</td><td rowspan="1" colspan="1">28.2</td><td rowspan="1" colspan="1">18.3−29.4</td><td rowspan="1" colspan="1">25.7</td><td rowspan="1" colspan="1">2.7</td></tr><tr><td rowspan="1" colspan="9"><bold>Percentage of HL</bold></td></tr><tr><td rowspan="1" colspan="1">Head-eye length</td><td rowspan="1" colspan="1">26.4</td><td rowspan="1" colspan="1">25.8−31.4</td><td rowspan="1" colspan="1">28.8</td><td rowspan="1" colspan="1">1.5</td><td rowspan="1" colspan="1">27.7</td><td rowspan="1" colspan="1">25.9−33.1</td><td rowspan="1" colspan="1">29.2</td><td rowspan="1" colspan="1">1.8</td></tr><tr><td rowspan="1" colspan="1">Orbital diameter</td><td rowspan="1" colspan="1">13.8</td><td rowspan="1" colspan="1">12.7−20.3</td><td rowspan="1" colspan="1">15.5</td><td rowspan="1" colspan="1">1.7</td><td rowspan="1" colspan="1">13.1</td><td rowspan="1" colspan="1">13.1−19.9</td><td rowspan="1" colspan="1">16.8</td><td rowspan="1" colspan="1">1.7</td></tr><tr><td rowspan="1" colspan="1">Snout length</td><td rowspan="1" colspan="1">67.4</td><td rowspan="1" colspan="1">62.3−69.3</td><td rowspan="1" colspan="1">65.4</td><td rowspan="1" colspan="1">1.6</td><td rowspan="1" colspan="1">69.5</td><td rowspan="1" colspan="1">56.6−72.4</td><td rowspan="1" colspan="1">62.2</td><td rowspan="1" colspan="1">4.5</td></tr><tr><td rowspan="1" colspan="1">Internares width</td><td rowspan="1" colspan="1">14.8</td><td rowspan="1" colspan="1">13.2−18.7</td><td rowspan="1" colspan="1">15.8</td><td rowspan="1" colspan="1">1.3</td><td rowspan="1" colspan="1">15.5</td><td rowspan="1" colspan="1">11.9−16.3</td><td rowspan="1" colspan="1">14.5</td><td rowspan="1" colspan="1">1.2</td></tr><tr><td rowspan="1" colspan="1">Minimal interorbital distance</td><td rowspan="1" colspan="1">30.6</td><td rowspan="1" colspan="1">27.4−35.7</td><td rowspan="1" colspan="1">29.1</td><td rowspan="1" colspan="1">1.9</td><td rowspan="1" colspan="1">31.9</td><td rowspan="1" colspan="1">24.0−32.6</td><td rowspan="1" colspan="1">28.2</td><td rowspan="1" colspan="1">2.4</td></tr><tr><td rowspan="1" colspan="1">Mouth length</td><td rowspan="1" colspan="1">48.8</td><td rowspan="1" colspan="1">48.8−62.3</td><td rowspan="1" colspan="1">57.5</td><td rowspan="1" colspan="1">2.5</td><td rowspan="1" colspan="1">49.7</td><td rowspan="1" colspan="1">39.8−51.9</td><td rowspan="1" colspan="1">45.9</td><td rowspan="1" colspan="1">3.5</td></tr><tr><td rowspan="1" colspan="1">Barbel length</td><td rowspan="1" colspan="1">10.9</td><td rowspan="1" colspan="1">4.2−10.9</td><td rowspan="1" colspan="1">8.0</td><td rowspan="1" colspan="1">1.6</td><td rowspan="1" colspan="1">5.5</td><td rowspan="1" colspan="1">4.6−8.7</td><td rowspan="1" colspan="1">7.2</td><td rowspan="1" colspan="1">1.3</td></tr><tr><td rowspan="1" colspan="1">Dentary tooth cup length</td><td rowspan="1" colspan="1">20.8</td><td rowspan="1" colspan="1">15.4−24.6</td><td rowspan="1" colspan="1">20.5</td><td rowspan="1" colspan="1">2.6</td><td rowspan="1" colspan="1">20.1</td><td rowspan="1" colspan="1">16.1−22.4</td><td rowspan="1" colspan="1">19.8</td><td rowspan="1" colspan="1">1.7</td></tr><tr><td rowspan="1" colspan="1">Premaxillary tooth cup length</td><td rowspan="1" colspan="1">19.5</td><td rowspan="1" colspan="1">16.5−25.6</td><td rowspan="1" colspan="1">19.5</td><td rowspan="1" colspan="1">2.2</td><td rowspan="1" colspan="1">18.1</td><td rowspan="1" colspan="1">17.8−24.3</td><td rowspan="1" colspan="1">20.5</td><td rowspan="1" colspan="1">1.9</td></tr><tr><td rowspan="1" colspan="1">Head depth</td><td rowspan="1" colspan="1">64.2</td><td rowspan="1" colspan="1">59.7−65.7</td><td rowspan="1" colspan="1">62.4</td><td rowspan="1" colspan="1">1.8</td><td rowspan="1" colspan="1">64.3</td><td rowspan="1" colspan="1">56.6−66.2</td><td rowspan="1" colspan="1">62.6</td><td rowspan="1" colspan="1">2.4</td></tr></tbody></table></table-wrap><!--PageBreak--><p>Body plates and cleithrum with minute odontodes. Odontodes slightly hypertrophied on pectoral-fin spines, gradually larger towards tips. Numerous yellowish hypertrophied odontodes along lateral margins of head including snout; odontodes small on tip of snout increasing gradually in length from anterolateral margin of snout to <!--PageBreak-->cheeks; longest odontodes on posteriormost portion of non-evertible cheek plates. Eye small (orbital diameter 13−20% HL), dorsolaterally positioned. Oral disk transversely ellipsoid. Lower lip not reaching transverse line between gill openings. Lower lip covered with numerous small papillae. Maxillary barbel developed. Mouth relatively large. Premaxillary teeth 33−70 per ramus; dentary teeth 39−74 per ramus. Teeth bifid, medial cusp large and rounded, lateral cusp minute and rounded. Jaws wide, dentaries forming oblique angle, premaxillaries almost co-linear.</p><p>Dorsal fin I,7, origin approximately at midpoint between pectoral- and pelvic-fin origins, last dorsal-fin ray reaching adipose fin when depressed. Pectoral fin I,6, spine tip slightly curved inward, covered with enlarged odontodes distally; depressed tip reaching one-third length of pelvic-fin spine. Pelvic fin I,5, spine tip curved inward, almost reaching anal-fin origin when depressed. Anal fin I,5, spine tip straight, reaching sixth plate posterior to its origin. Caudal fin I,7-7I, distal margin concave, inferior lobe longer than superior. Adipose fin with straight spine, preceded by single median preadipose plate.</p></tp:treatment-sec><tp:treatment-sec sec-type="Color in alcohol"><title>Color in alcohol.</title><p>Ground color dark brown on back and sides of body, and lighter brown ventrally. Anterior portion of head to posterior margin of orbits with many small, crowded, white spots; spots getting abruptly larger on posterior portion of head, continuing on body, fading along posterior portion of dorsal fin and forming mottled pattern. Dorsal-fin spine rays and membranes with 6−7 dark bars. Pectoral, pelvic, anal with 4−5 dark bars and caudal-fin with four dark bars. Hypertrophied odontodes along head margin yellowish.</p></tp:treatment-sec><tp:treatment-sec sec-type="Sexual dimorphism"><title>Sexual dimorphism.</title><p>Males possess a papilla posterior to urogenital opening, an attribute absent in females. Both sexes in <italic><tp:taxon-name><tp:taxon-name-part taxon-name-part-type="genus">Pseudancistrus</tp:taxon-name-part> <tp:taxon-name-part taxon-name-part-type="species">kayabi</tp:taxon-name-part></tp:taxon-name></italic> exhibit highly hypertrophied odontodes along snout margin, as well as in other species of <italic><tp:taxon-name><tp:taxon-name-part taxon-name-part-type="genus">Pseudancistrus</tp:taxon-name-part></tp:taxon-name></italic> (<xref ref-type="bibr" rid="B3">Armbruster 2004b</xref>).</p></tp:treatment-sec><tp:treatment-sec sec-type="Etymology"><title>Etymology.</title><p>The specific name “kayabi” is a reference to the Kayabi indigenous people that inhabited the region of the rivers Arinos, dos Peixes and Teles Pires, in Mato Grosso State, Brazil. A noun in apposition.</p></tp:treatment-sec><tp:treatment-sec sec-type="Distribution"><title>Distribution.</title><p><italic><tp:taxon-name><tp:taxon-name-part taxon-name-part-type="genus">Pseudancistrus</tp:taxon-name-part> <tp:taxon-name-part taxon-name-part-type="species">kayabi</tp:taxon-name-part></tp:taxon-name></italic> is known from the rio Teles Pires, rio Tapajós basin, municipality of Itaúba and Paranaíta, Mato Grosso State, Brazil (Fig. <xref ref-type="fig" rid="F2">2a</xref>).</p><fig id="F2" position="float" orientation="portrait"><label>Figure 2.</label><caption><p>Distribution maps. <bold>a</bold> <italic><tp:taxon-name><tp:taxon-name-part taxon-name-part-type="genus">Pseudancistrus</tp:taxon-name-part> <tp:taxon-name-part taxon-name-part-type="species">kayabi</tp:taxon-name-part></tp:taxon-name></italic>. Star shows holotype locality, rio Teles Pires, <named-content xmlns:xlink="http://www.w3.org/1999/xlink" content-type="dwc:verbatimCoordinates" xlink:type="simple">10°58'30"S, 55°44'03"W</named-content>. Circle shows paratype locality <bold>b</bold> <italic><tp:taxon-name><tp:taxon-name-part taxon-name-part-type="genus">Pseudancistrus</tp:taxon-name-part> <tp:taxon-name-part taxon-name-part-type="species">asurini</tp:taxon-name-part></tp:taxon-name></italic>. Star shows holotype locality, rio Xingu, <named-content xmlns:xlink="http://www.w3.org/1999/xlink" content-type="dwc:verbatimCoordinates" xlink:type="simple">03°39'05"S, 52°22'42"W</named-content>. Circles show paratypes localities.</p></caption><graphic xmlns:xlink="http://www.w3.org/1999/xlink" xlink:href="zookeys-482-021-g002.jpg" position="float" orientation="portrait" xlink:type="simple" id="oo_38449.jpg"/></fig></tp:treatment-sec><tp:treatment-sec><!--Section generated to contain objects referenced in tp:taxon-treatment.--><fig id="F3" position="float" orientation="portrait"><label>Figure 3.</label><caption><p><italic><tp:taxon-name><tp:taxon-name-part taxon-name-part-type="genus">Pseudancistrus</tp:taxon-name-part> <tp:taxon-name-part taxon-name-part-type="species">asurini</tp:taxon-name-part></tp:taxon-name></italic>, holotype, MZUSP 116323, male 195.8 mm SL, from rio Xingu (Amazon basin), municipality of Altamira, Pará State, Brazil.</p></caption><graphic xmlns:xlink="http://www.w3.org/1999/xlink" xlink:href="zookeys-482-021-g003.jpg" position="float" orientation="portrait" xlink:type="simple" id="oo_38450.jpg"/></fig></tp:treatment-sec><ref-list><ref id="B10"><mixed-citation xmlns:xlink="http://www.w3.org/1999/xlink" xlink:type="simple"><person-group><name name-style="western"><surname>De Chambrier</surname><given-names>S</given-names></name><name name-style="western"><surname>Montoya-Burgos</surname><given-names>JI</given-names></name></person-group> (<year>2008</year>) <article-title><italic><tp:taxon-name><tp:taxon-name-part taxon-name-part-type="genus">Pseudancistrus</tp:taxon-name-part> <tp:taxon-name-part taxon-name-part-type="species">corantijniensis</tp:taxon-name-part></tp:taxon-name></italic>, a new species from the Guyana Shield (<tp:taxon-name><tp:taxon-name-part taxon-name-part-type="order">Siluriformes</tp:taxon-name-part></tp:taxon-name>: <tp:taxon-name><tp:taxon-name-part taxon-name-part-type="family">Loricariidae</tp:taxon-name-part></tp:taxon-name>) with a molecular and morphological description of the <italic><tp:taxon-name><tp:taxon-name-part taxon-name-part-type="genus">Pseudancistrus</tp:taxon-name-part> <tp:taxon-name-part taxon-name-part-type="species">barbatus</tp:taxon-name-part></tp:taxon-name></italic> group.</article-title><source>Zootaxa</source><volume>1918</volume>: <fpage>45</fpage>–<lpage>58</lpage>.</mixed-citation></ref><ref id="B3"><mixed-citation xmlns:xlink="http://www.w3.org/1999/xlink" xlink:type="simple"><person-group><name name-style="western"><surname>Armbruster</surname><given-names>JW</given-names></name></person-group> (<year>2004b</year>) <article-title><italic><tp:taxon-name><tp:taxon-name-part taxon-name-part-type="genus">Pseudancistrus</tp:taxon-name-part> <tp:taxon-name-part taxon-name-part-type="species">sidereus</tp:taxon-name-part></tp:taxon-name></italic>, a new species from southern Venezuela (<tp:taxon-name><tp:taxon-name-part taxon-name-part-type="order">Siluriformes</tp:taxon-name-part></tp:taxon-name>: <tp:taxon-name><tp:taxon-name-part taxon-name-part-type="family">Loricariidae</tp:taxon-name-part></tp:taxon-name>) with a redescription of <italic><tp:taxon-name><tp:taxon-name-part taxon-name-part-type="genus">Pseudancistrus</tp:taxon-name-part></tp:taxon-name></italic>.</article-title><source>Zootaxa</source><volume>628</volume>: <fpage>1</fpage>–<lpage>15</lpage>.</mixed-citation></ref></ref-list></tp:taxon-treatment>
