# Supplementary material for: Two new species of Pseudancistrus (Siluriformes, Loricariidae) from the Amazon basin, northern Brazil
Source: Zookeys. 2015 Feb 11;(482):21–34. doi: 10.3897/zookeys.482.6909 (PMC4337218; doi:10.3897/zookeys.482.6909)
Supplement: XML Treatment for Pseudancistrus asurini [file zookeys.482.6909-treatment2.xml]

<!DOCTYPE tp:taxon-treatment
  PUBLIC "-//TaxonX//DTD Taxonomic Treatment Publishing DTD v0 20100105//EN" "tax-treatment-NSO.dtd">
<tp:taxon-treatment xmlns:tp="http://www.plazi.org/taxpub"><tp:treatment-meta><kwd-group><label>Taxon classification</label><kwd><named-content content-type="kingdom">Animalia</named-content></kwd><kwd><named-content content-type="order">Siluriformes</named-content></kwd><kwd><named-content content-type="family">Loricariidae</named-content></kwd></kwd-group><mixed-citation publication-type="journal"><person-group><name><surname>Silva</surname><given-names>Gabriel S. C.</given-names></name><name><surname>Roxo</surname><given-names>Fábio F.</given-names></name><name><surname>Oliveira</surname><given-names>Claudio</given-names></name></person-group><article-title>Two new species of <italic><tp:taxon-name><tp:taxon-name-part taxon-name-part-type="genus">Pseudancistrus</tp:taxon-name-part></tp:taxon-name></italic> (<tp:taxon-name><tp:taxon-name-part taxon-name-part-type="order">Siluriformes</tp:taxon-name-part></tp:taxon-name>, <tp:taxon-name><tp:taxon-name-part taxon-name-part-type="family">Loricariidae</tp:taxon-name-part></tp:taxon-name>) from the Amazon basin, northern Brazil</article-title><source>Zookeys</source><day>11</day><month>2</month><year>2015</year><volume>2015</volume><issue>482</issue><fpage>21</fpage><lpage>34</lpage><pub-id pub-id-type="doi">10.3897/zookeys.482.6909</pub-id></mixed-citation></tp:treatment-meta><tp:nomenclature><tp:taxon-name>
                        <tp:taxon-name-part taxon-name-part-type="genus">Pseudancistrus</tp:taxon-name-part>
                        <tp:taxon-name-part taxon-name-part-type="species">asurini</tp:taxon-name-part>
                        <object-id xmlns:xlink="http://www.w3.org/1999/xlink" content-type="zoobank" xlink:type="simple">http://zoobank.org/02D58958-6DD0-441A-8755-96F8387F2C33</object-id>
                    </tp:taxon-name><tp:taxon-status xmlns:xlink="http://www.w3.org/1999/xlink" xlink:type="simple">sp. n.</tp:taxon-status><xref ref-type="fig" rid="F3">Figures 3</xref><xref ref-type="fig" rid="F4">, 4</xref><xref ref-type="table" rid="T1">, Table 1</xref><!--PageBreak--><!--PageBreak--><tp:nomenclature-citation-list><tp:nomenclature-citation><tp:taxon-name><tp:taxon-name-part taxon-name-part-type="genus">Pseudancistrus</tp:taxon-name-part></tp:taxon-name><comment> sp. L17: <xref ref-type="bibr" rid="B9">Covain and Fisch-Muller 2012</xref>: 232−233 (Table 1), 235 (Fig. 2), 237 (Fig. 3), 242 (Fig. 4). – <xref ref-type="bibr" rid="B22">Silva et al. 2014</xref>: 6 (Fig. 2), 14 (Fig. 6), 16 (Table 3), 17 (Fig. 7).</comment></tp:nomenclature-citation><tp:nomenclature-citation><tp:taxon-name><tp:taxon-name-part taxon-name-part-type="genus">Pseudancistrus</tp:taxon-name-part></tp:taxon-name><comment> sp. L67: <xref ref-type="bibr" rid="B17">Lujan et al. 2015</xref>: 281 (Fig. 3).</comment></tp:nomenclature-citation></tp:nomenclature-citation-list></tp:nomenclature><tp:treatment-sec sec-type="Holotype"><title>Holotype.</title><p>MZUSP 116323, male, 195.8 mm SL. Brazil: Pará State: municipality of Altamira: rio Xingu (Amazon basin), Cachoeira do Espelho, <named-content xmlns:xlink="http://www.w3.org/1999/xlink" content-type="dwc:verbatimCoordinates" xlink:type="simple">03°39'05"S, 52°22'42"W</named-content>, 18 November 2011, OT Oyakawa, JLO Birindelli, C Moreira, A Akama, LMS Souza.</p><!--PageBreak--></tp:treatment-sec><tp:treatment-sec sec-type="Paratypes"><title>Paratypes.</title><p>All from Brazil: Pará State: municipality of Altamira: Amazon basin. AUM 65640, 2, 79.1−82.9 mm SL, rio Xingu, Cachoeira da Mucucura, <named-content xmlns:xlink="http://www.w3.org/1999/xlink" content-type="dwc:verbatimCoordinates" xlink:type="simple">03°24'31"S, 51°44'40"W</named-content>, 09 November 2011, OT Oyakawa, JLO Birindelli, C Moreira, LMS <!--PageBreak-->Souza. LBP 16551, 2, 75.6−101.4 mm SL, rio Xingu, <named-content xmlns:xlink="http://www.w3.org/1999/xlink" content-type="dwc:verbatimCoordinates" xlink:type="simple">03°15'24"S, 52°05'47"W</named-content>, 28 September 2012, C Oliveira, R Britzke, LMS Sousa. MZUSP 107174, 4, 45.9−123.4 mm SL, rio Xingu, Cachoeira de Mucura, <named-content xmlns:xlink="http://www.w3.org/1999/xlink" content-type="dwc:verbatimCoordinates" xlink:type="simple">03°24'51"S, 51°44'23"W</named-content>, ECIX team. MZUSP 107179, 2, 62.3−68.7 mm SL, rio Xingu, Cachoeira do Mucura, <named-content xmlns:xlink="http://www.w3.org/1999/xlink" content-type="dwc:verbatimCoordinates" xlink:type="simple">03°24'51"S, 51°44'23"W</named-content>, 07 July 2010, ECIX team. MZUSP 107435, 3, 74.6−105 mm SL, rio Xingu, <named-content xmlns:xlink="http://www.w3.org/1999/xlink" content-type="dwc:verbatimCoordinates" xlink:type="simple">03°10'40"S, 51°36'58"W</named-content>, 26 September 2007, FCT Lima, AK Zeinad. MZUSP 111285, 2, 84.4−106.6 mm SL, rio Iriri (trib. rio Xingu) Cachoeira Grande, <named-content xmlns:xlink="http://www.w3.org/1999/xlink" content-type="dwc:verbatimCoordinates" xlink:type="simple">03°50'37"S, 52°44'02"W</named-content>, OT Oyakawa, JLO Birindelli, C Moreira, A Akama, LMS Souza. MZUSP 111441, 6, 49.5−152.3 mm SL, rio Xingu, Cachoeira da Mucucura, <named-content xmlns:xlink="http://www.w3.org/1999/xlink" content-type="dwc:verbatimCoordinates" xlink:type="simple">03°24'31"S, 51°44'40"W</named-content>, 09 November 2011, OT Oyakawa, JLO Birindelli, C Moreira, LMS Souza. MZUSP 111558, 1, 91.4 mm SL, collected with holotype.</p></tp:treatment-sec><tp:treatment-sec sec-type="Diagnosis"><title>Diagnosis.</title><p>The new species differs from all congeners by having the dorsal-and caudal-fin tips whitish (Fig. <xref ref-type="fig" rid="F4">4</xref>) (vs. entirely dark). It further differs from <italic><tp:taxon-name><tp:taxon-name-part taxon-name-part-type="genus">Pseudancistrus</tp:taxon-name-part> <tp:taxon-name-part taxon-name-part-type="species">reus</tp:taxon-name-part></tp:taxon-name></italic> and <italic><tp:taxon-name><tp:taxon-name-part taxon-name-part-type="genus">Pseudancistrus</tp:taxon-name-part> <tp:taxon-name-part taxon-name-part-type="species">kayabi</tp:taxon-name-part></tp:taxon-name></italic> by having conspicuous whitish spots on the body (vs. body mottled or with bars in <italic><tp:taxon-name><tp:taxon-name-part taxon-name-part-type="genus">Pseudancistrus</tp:taxon-name-part> <tp:taxon-name-part taxon-name-part-type="species">reus</tp:taxon-name-part></tp:taxon-name></italic> and with whitish spots that fade along the body and can cover more than one plate in <italic><tp:taxon-name><tp:taxon-name-part taxon-name-part-type="genus">Pseudancistrus</tp:taxon-name-part> <tp:taxon-name-part taxon-name-part-type="species">kayabi</tp:taxon-name-part></tp:taxon-name></italic>). It is also distinguishable from <italic><tp:taxon-name><tp:taxon-name-part taxon-name-part-type="genus">Pseudancistrus</tp:taxon-name-part> <tp:taxon-name-part taxon-name-part-type="species">depressus</tp:taxon-name-part></tp:taxon-name></italic> and <italic><tp:taxon-name><tp:taxon-name-part taxon-name-part-type="genus">Pseudancistrus</tp:taxon-name-part> <tp:taxon-name-part taxon-name-part-type="species">barbatus</tp:taxon-name-part></tp:taxon-name></italic> by having the snout with yellowish odontodes (vs. reddish-brown) (see Fig. 3 in <xref ref-type="bibr" rid="B10">De Chambrier and Montoya-Burgos 2008</xref> for comparison) and from <italic><tp:taxon-name><tp:taxon-name-part taxon-name-part-type="genus">Pseudancistrus</tp:taxon-name-part> <tp:taxon-name-part taxon-name-part-type="species">nigrescens</tp:taxon-name-part></tp:taxon-name></italic>, <italic><tp:taxon-name><tp:taxon-name-part taxon-name-part-type="genus">Pseudancistrus</tp:taxon-name-part> <tp:taxon-name-part taxon-name-part-type="species">corantijniensis</tp:taxon-name-part></tp:taxon-name></italic>, and <italic><tp:taxon-name><tp:taxon-name-part taxon-name-part-type="genus">Pseudancistrus</tp:taxon-name-part> <tp:taxon-name-part taxon-name-part-type="species">zawadzkii</tp:taxon-name-part></tp:taxon-name></italic> by having smaller whitish spots covering the body which increase gradually in size on the head (diameter 0.3−0.8 mm) and further on the body (diameter 0.7−1.3) (vs. spots abruptly increasing size between the head (diameter 1.1−1.3) and the body (diameter 2.6−2.3 mm). In addition, the new species is distinguished by a shorter predorsal length, 39−43% SL (vs. 43−46% in <italic><tp:taxon-name><tp:taxon-name-part taxon-name-part-type="genus">Pseudancistrus</tp:taxon-name-part> <tp:taxon-name-part taxon-name-part-type="species">zawadzkii</tp:taxon-name-part></tp:taxon-name></italic> and 43−45% in <italic><tp:taxon-name><tp:taxon-name-part taxon-name-part-type="genus">Pseudancistrus</tp:taxon-name-part> <tp:taxon-name-part taxon-name-part-type="species">nigrescens</tp:taxon-name-part></tp:taxon-name></italic>), a smaller dorsal pectoral depth, 23−27% SL (vs. 27−31% in <italic><tp:taxon-name><tp:taxon-name-part taxon-name-part-type="genus">Pseudancistrus</tp:taxon-name-part> <tp:taxon-name-part taxon-name-part-type="species">zawadzkii</tp:taxon-name-part></tp:taxon-name></italic>); a smaller caudal peduncle depth, 9−11% SL (vs. 13−14% in <italic><tp:taxon-name><tp:taxon-name-part taxon-name-part-type="genus">Pseudancistrus</tp:taxon-name-part> <tp:taxon-name-part taxon-name-part-type="species">zawadzkii</tp:taxon-name-part></tp:taxon-name></italic> and 13% in <italic><tp:taxon-name><tp:taxon-name-part taxon-name-part-type="genus">Pseudancistrus</tp:taxon-name-part> <tp:taxon-name-part taxon-name-part-type="species">nigrescens</tp:taxon-name-part></tp:taxon-name></italic>), a shorter barbel, 5−9% HL (vs. 10−11 in <italic><tp:taxon-name><tp:taxon-name-part taxon-name-part-type="genus">Pseudancistrus</tp:taxon-name-part> <tp:taxon-name-part taxon-name-part-type="species">nigrescens</tp:taxon-name-part></tp:taxon-name></italic>), and head depth, 57−66% SL, which is smaller than in <italic><tp:taxon-name><tp:taxon-name-part taxon-name-part-type="genus">Pseudancistrus</tp:taxon-name-part> <tp:taxon-name-part taxon-name-part-type="species">zawadzkii</tp:taxon-name-part></tp:taxon-name></italic> (67−73%) but greater than in <italic><tp:taxon-name><tp:taxon-name-part taxon-name-part-type="genus">Pseudancistrus</tp:taxon-name-part> <tp:taxon-name-part taxon-name-part-type="species">barbatus</tp:taxon-name-part></tp:taxon-name></italic> (41−53%).</p><fig id="F3" position="float" orientation="portrait"><label>Figure 3.</label><caption><p><italic><tp:taxon-name><tp:taxon-name-part taxon-name-part-type="genus">Pseudancistrus</tp:taxon-name-part> <tp:taxon-name-part taxon-name-part-type="species">asurini</tp:taxon-name-part></tp:taxon-name></italic>, holotype, MZUSP 116323, male 195.8 mm SL, from rio Xingu (Amazon basin), municipality of Altamira, Pará State, Brazil.</p></caption><graphic xmlns:xlink="http://www.w3.org/1999/xlink" xlink:href="zookeys-482-021-g003.jpg" position="float" orientation="portrait" xlink:type="simple" id="oo_38450.jpg"/></fig><fig id="F4" position="float" orientation="portrait"><label>Figure 4.</label><caption><p><italic><tp:taxon-name><tp:taxon-name-part taxon-name-part-type="genus">Pseudancistrus</tp:taxon-name-part> <tp:taxon-name-part taxon-name-part-type="species">asurini</tp:taxon-name-part></tp:taxon-name></italic>, paratype, LBP 16551, female 100.5 mm SL, from rio Xingu (Amazon basin), showing the dorsal and caudal fins tips whitish.</p></caption><graphic xmlns:xlink="http://www.w3.org/1999/xlink" xlink:href="zookeys-482-021-g004.jpg" position="float" orientation="portrait" xlink:type="simple" id="oo_38451.jpg"/></fig></tp:treatment-sec><tp:treatment-sec sec-type="Description"><title>Description.</title><p>Morphometric data is presented in Table <xref ref-type="table" rid="T1">1</xref>. In lateral view, dorsal profile convex from snout tip to dorsal-fin origin; straight, gradually descending from dorsal-fin origin to posterior insertion of adipose fin; straight, steeply ascending to insertion of caudal fin; ventral profile flat from snout tip to anal-fin origin; shallowly concave from anal-fin insertion to lower caudal-fin spine; greatest body depth at dor<!--PageBreak-->sal-fin origin. In dorsal view, greatest body width across cleithral region; snout broadly elliptical; body decreasing in width from opercular region to caudal fin. Cross-section of body between pectoral and pelvic fins rounded dorsally and flattened ventrally; cross-section of caudal peduncle ellipsoid.</p><p>Body almost entirely covered with plates, except on ventral portions of head, abdomen, and dorsal-fin base. Five lateral rows of dermal plates, dorsal plates 21−22, lateral mid-dorsal plates 18−22, lateral median plates 22−23, lateral mid-ventral plates 23−24, lateral ventral plates 18−19. Three predorsal plates; seven plates below dorsal-fin base; four plates between dorsal fin and adipose fin; five rows of plates on caudal peduncle. Dorsal spinelet present.</p><p>Body plates and cleithrum with minute odontodes. Odontodes gradually getting larger towards tips on pectoral-fin spines. Numerous whitish hypertrophied odontodes along lateral margins of head including snout; homogenous in length excepting in anterior portion of snout where odontodes are smaller; longest odontodes on posteriormost portion of non-evertible cheek plates. Eye small (orbital diameter 13−10% HL), dorsolaterally positioned. Oral disk transversely ellipsoid. Lower lip not reaching transverse line between gill openings. Lower lip covered with numerous small papillae. Maxillary barbel poorly developed. Mouth relatively large. Premaxillary teeth 38−77 per ramus; dentary teeth 39−86 per ramus. Teeth bifid, medial cusp large and rounded, lateral cusp minute and rounded. Jaws wide, dentaries forming oblique angle, premaxillaries almost co-linear.</p><p>Dorsal fin II,7, origin approximately at midpoint between pectoral- and pelvic-fin origins, last dorsal-fin ray not reaching adipose-fin when depressed. Pectoral fin I,6, spine tip not curved inward; depressed tip reaching one-third length of pelvic-fin spine. Pelvic fin I,5, spine tip curved inward, almost reaching anal-fin origin when depressed. Anal-fin I,5, spine tip straight, reaching fifth plate posterior to its origin. Caudal fin I,7-7I, distal margin concave, inferior lobe longer than superior. Adipose fin with almost straight spine, preceded by single median preadipose plate.</p></tp:treatment-sec><tp:treatment-sec sec-type="Color in alcohol"><title>Color in alcohol.</title><p>Ground color dark brown on back and sides of body, and lighter brown ventrally. Anterior portion of head to posterior margin of orbits with many small, crowded, white spots; spots increasing slightly and gradually in size between snout to body. Dorsal plate series usually with two or three spots per plate in anterior portion of body and one spot on posterior portion of body. Mid-dorsal plates usually with two or three spots per plate. Lateral median plates with one or two spot per plate. Mid-ventral plates and ventral plates with two or three spots per plate. Dorsal-fin spine, rays and membranes with small round spots. Adipose fin with three small spots on spine and membrane. Pectoral, pelvic, anal and caudal fins with numerous and white spots of equal size. Dorsal and caudal fin tips whitish. Hypertrophied odontodes along head margin yellowish.</p></tp:treatment-sec><tp:treatment-sec sec-type="Color in life"><title>Color in life.</title><p>Similar to pattern described for alcohol individuals, but with ground color dark greenish-brown, and with yellow spots on body and on tips of dorsal and caudal fins.</p></tp:treatment-sec><tp:treatment-sec sec-type="Sexual dimorphism"><title>Sexual dimorphism.</title><p>Males possess a papilla posterior to urogenital opening, an attribute absent in females. Both sexes in <!--PageBreak--><italic><tp:taxon-name><tp:taxon-name-part taxon-name-part-type="genus">Pseudancistrus</tp:taxon-name-part> <tp:taxon-name-part taxon-name-part-type="species">asurini</tp:taxon-name-part></tp:taxon-name></italic> exhibit highly hypertrophied odontodes along snout margin, as well as in others species of <italic><tp:taxon-name><tp:taxon-name-part taxon-name-part-type="genus">Pseudancistrus</tp:taxon-name-part></tp:taxon-name></italic> (<xref ref-type="bibr" rid="B3">Armbruster 2004b</xref>).</p></tp:treatment-sec><tp:treatment-sec sec-type="Etymology"><title>Etymology.</title><p>The specific name “asurini” is a reference to the Asurini indigenous peoples who inhabit the right margin and median portions of rio Xingu, close to the municipality of Altamira in Pará State, Brazil. A noun in apposition.</p></tp:treatment-sec><tp:treatment-sec sec-type="Distribution"><title>Distribution.</title><p><italic><tp:taxon-name><tp:taxon-name-part taxon-name-part-type="genus">Pseudancistrus</tp:taxon-name-part> <tp:taxon-name-part taxon-name-part-type="species">asurini</tp:taxon-name-part></tp:taxon-name></italic> is known from the rio Xingu, municipality of Altamira, from the Xingu river basin, Pará State, Brazil (Fig. <xref ref-type="fig" rid="F2">2b</xref>).</p></tp:treatment-sec><tp:treatment-sec><!--Section generated to contain objects referenced in tp:taxon-treatment.--><table-wrap id="T1" position="float" orientation="portrait"><label>Table 1.</label><caption><p>Morphometric data for <italic><tp:taxon-name><tp:taxon-name-part taxon-name-part-type="genus">Pseudancistrus</tp:taxon-name-part> <tp:taxon-name-part taxon-name-part-type="species">kayabi</tp:taxon-name-part></tp:taxon-name></italic> and <italic><tp:taxon-name><tp:taxon-name-part taxon-name-part-type="genus">Pseudancistrus</tp:taxon-name-part> <tp:taxon-name-part taxon-name-part-type="species">asurini</tp:taxon-name-part></tp:taxon-name></italic>. SD = standard deviation.</p></caption><table rules="all"><tbody><tr><th rowspan="1" colspan="1"/><th rowspan="1" colspan="4"><italic><tp:taxon-name><tp:taxon-name-part taxon-name-part-type="genus">Pseudancistrus</tp:taxon-name-part> <tp:taxon-name-part taxon-name-part-type="species">kayabi</tp:taxon-name-part></tp:taxon-name></italic> n = 21</th><th rowspan="1" colspan="4"><italic><tp:taxon-name><tp:taxon-name-part taxon-name-part-type="genus">Pseudancistrus</tp:taxon-name-part> <tp:taxon-name-part taxon-name-part-type="species">asurini</tp:taxon-name-part></tp:taxon-name></italic> n = 21</th></tr><tr><th rowspan="1" colspan="1"/><th rowspan="1" colspan="1">Holotype</th><th rowspan="1" colspan="1">Range</th><th rowspan="1" colspan="1">Mean</th><th rowspan="1" colspan="1">SD</th><th rowspan="1" colspan="1">Holotype</th><th rowspan="1" colspan="1">Range</th><th rowspan="1" colspan="1">Mean</th><th rowspan="1" colspan="1">SD</th></tr><tr><td rowspan="1" colspan="1"><bold>SL</bold></td><td rowspan="1" colspan="1">88.4</td><td rowspan="1" colspan="1">61.5−87.7</td><td rowspan="1" colspan="1">78.5</td><td rowspan="1" colspan="1">7.2</td><td rowspan="1" colspan="1">195.8</td><td rowspan="1" colspan="1">195.8−45.9</td><td rowspan="1" colspan="1">85.9</td><td rowspan="1" colspan="1">37.9</td></tr><tr><td rowspan="1" colspan="9"><bold>Percentage of SL</bold></td></tr><tr><td rowspan="1" colspan="1">Predorsal length</td><td rowspan="1" colspan="1">42.7</td><td rowspan="1" colspan="1">39.4−48.5</td><td rowspan="1" colspan="1">43.8</td><td rowspan="1" colspan="1">1.9</td><td rowspan="1" colspan="1">39.5</td><td rowspan="1" colspan="1">39.1−42.7</td><td rowspan="1" colspan="1">40.9</td><td rowspan="1" colspan="1">1.2</td></tr><tr><td rowspan="1" colspan="1">Head length</td><td rowspan="1" colspan="1">34.6</td><td rowspan="1" colspan="1">30.2−40.2</td><td rowspan="1" colspan="1">34.9</td><td rowspan="1" colspan="1">1.9</td><td rowspan="1" colspan="1">33.6</td><td rowspan="1" colspan="1">31.9−35.8</td><td rowspan="1" colspan="1">33.9</td><td rowspan="1" colspan="1">0.9</td></tr><tr><td rowspan="1" colspan="1">Head-dorsal length</td><td rowspan="1" colspan="1">8.0</td><td rowspan="1" colspan="1">7.1−11.0</td><td rowspan="1" colspan="1">9.3</td><td rowspan="1" colspan="1">1.0</td><td rowspan="1" colspan="1">7.5</td><td rowspan="1" colspan="1">5.3−8.2</td><td rowspan="1" colspan="1">6.9</td><td rowspan="1" colspan="1">0.7</td></tr><tr><td rowspan="1" colspan="1">Cleithral width</td><td rowspan="1" colspan="1">33.4</td><td rowspan="1" colspan="1">31.2−38.6</td><td rowspan="1" colspan="1">33.5</td><td rowspan="1" colspan="1">1.7</td><td rowspan="1" colspan="1">35.8</td><td rowspan="1" colspan="1">30.9−35.8</td><td rowspan="1" colspan="1">32.8</td><td rowspan="1" colspan="1">1.4</td></tr><tr><td rowspan="1" colspan="1">Head-pectoral length</td><td rowspan="1" colspan="1">29.1</td><td rowspan="1" colspan="1">24.5−33.6</td><td rowspan="1" colspan="1">29.6</td><td rowspan="1" colspan="1">2.0</td><td rowspan="1" colspan="1">31.7</td><td rowspan="1" colspan="1">21.9−31.7</td><td rowspan="1" colspan="1">28.3</td><td rowspan="1" colspan="1">1.8</td></tr><tr><td rowspan="1" colspan="1">Thorax length</td><td rowspan="1" colspan="1">22.8</td><td rowspan="1" colspan="1">19.6−25.6</td><td rowspan="1" colspan="1">22.2</td><td rowspan="1" colspan="1">1.6</td><td rowspan="1" colspan="1">20.1</td><td rowspan="1" colspan="1">20.1−25.5</td><td rowspan="1" colspan="1">22.7</td><td rowspan="1" colspan="1">1.5</td></tr><tr><td rowspan="1" colspan="1">Pectoral spine length</td><td rowspan="1" colspan="1">30.0</td><td rowspan="1" colspan="1">22.3−29.7</td><td rowspan="1" colspan="1">27.7</td><td rowspan="1" colspan="1">1.7</td><td rowspan="1" colspan="1">36.2</td><td rowspan="1" colspan="1">27.8−36.7</td><td rowspan="1" colspan="1">31.6</td><td rowspan="1" colspan="1">2.5</td></tr><tr><td rowspan="1" colspan="1">Abdominal length</td><td rowspan="1" colspan="1">24.2</td><td rowspan="1" colspan="1">20.3−30.4</td><td rowspan="1" colspan="1">24.3</td><td rowspan="1" colspan="1">2.2</td><td rowspan="1" colspan="1">20.5</td><td rowspan="1" colspan="1">20.5−26.0</td><td rowspan="1" colspan="1">23.9</td><td rowspan="1" colspan="1">1.4</td></tr><tr><td rowspan="1" colspan="1">Pelvic spine length</td><td rowspan="1" colspan="1">25.9</td><td rowspan="1" colspan="1">20.3−29.8</td><td rowspan="1" colspan="1">23.7</td><td rowspan="1" colspan="1">2.0</td><td rowspan="1" colspan="1">27.0</td><td rowspan="1" colspan="1">23.8−27.4</td><td rowspan="1" colspan="1">25.9</td><td rowspan="1" colspan="1">1.0</td></tr><tr><td rowspan="1" colspan="1">Postanal length</td><td rowspan="1" colspan="1">32.3</td><td rowspan="1" colspan="1">25.9−35.9</td><td rowspan="1" colspan="1">31.3</td><td rowspan="1" colspan="1">2.5</td><td rowspan="1" colspan="1">29.2</td><td rowspan="1" colspan="1">29.2−35.3</td><td rowspan="1" colspan="1">32.8</td><td rowspan="1" colspan="1">1.6</td></tr><tr><td rowspan="1" colspan="1">Anal-fin spine length</td><td rowspan="1" colspan="1">9.6</td><td rowspan="1" colspan="1">5.4−12.9</td><td rowspan="1" colspan="1">10.1</td><td rowspan="1" colspan="1">1.7</td><td rowspan="1" colspan="1">16.6</td><td rowspan="1" colspan="1">7.8−16.6</td><td rowspan="1" colspan="1">10.1</td><td rowspan="1" colspan="1">1.9</td></tr><tr><td rowspan="1" colspan="1">Dorsal-pectoral depth</td><td rowspan="1" colspan="1">26.4</td><td rowspan="1" colspan="1">20.2−29.4</td><td rowspan="1" colspan="1">25.9</td><td rowspan="1" colspan="1">1.9</td><td rowspan="1" colspan="1">24.0</td><td rowspan="1" colspan="1">23.3−26.5</td><td rowspan="1" colspan="1">24.8</td><td rowspan="1" colspan="1">0.9</td></tr><tr><td rowspan="1" colspan="1">Dorsal spine length</td><td rowspan="1" colspan="1">24.3</td><td rowspan="1" colspan="1">17.7−29.2</td><td rowspan="1" colspan="1">23.0</td><td rowspan="1" colspan="1">2.1</td><td rowspan="1" colspan="1">22.5</td><td rowspan="1" colspan="1">22.5−32.7</td><td rowspan="1" colspan="1">20.0</td><td rowspan="1" colspan="1">2.2</td></tr><tr><td rowspan="1" colspan="1">Dorsal-pelvic depth</td><td rowspan="1" colspan="1">22.4</td><td rowspan="1" colspan="1">15.2−26.7</td><td rowspan="1" colspan="1">21.2</td><td rowspan="1" colspan="1">2.3</td><td rowspan="1" colspan="1">19.3</td><td rowspan="1" colspan="1">17.2−26.5</td><td rowspan="1" colspan="1">20.1</td><td rowspan="1" colspan="1">2.0</td></tr><tr><td rowspan="1" colspan="1">Dorsal-fin base length</td><td rowspan="1" colspan="1">28.1</td><td rowspan="1" colspan="1">20.4−28.1</td><td rowspan="1" colspan="1">26.0</td><td rowspan="1" colspan="1">1.7</td><td rowspan="1" colspan="1">29.9</td><td rowspan="1" colspan="1">24.9−30.6</td><td rowspan="1" colspan="1">27.4</td><td rowspan="1" colspan="1">1.6</td></tr><tr><td rowspan="1" colspan="1">Dorsal-adipose distance</td><td rowspan="1" colspan="1">14.3</td><td rowspan="1" colspan="1">9.0−14.3</td><td rowspan="1" colspan="1">12.0</td><td rowspan="1" colspan="1">1.9</td><td rowspan="1" colspan="1">13.3</td><td rowspan="1" colspan="1">13.1−17.4</td><td rowspan="1" colspan="1">15.4</td><td rowspan="1" colspan="1">1.2</td></tr><tr><td rowspan="1" colspan="1">Adipose-spine length</td><td rowspan="1" colspan="1">10.1</td><td rowspan="1" colspan="1">6.3−16.9</td><td rowspan="1" colspan="1">9.1</td><td rowspan="1" colspan="1">2.4</td><td rowspan="1" colspan="1">8.6</td><td rowspan="1" colspan="1">7.7−10.3</td><td rowspan="1" colspan="1">8.6</td><td rowspan="1" colspan="1">0.6</td></tr><tr><td rowspan="1" colspan="1">Dorsal adipose-caudal distance</td><td rowspan="1" colspan="1">16.0</td><td rowspan="1" colspan="1">13.4−22.0</td><td rowspan="1" colspan="1">16.3</td><td rowspan="1" colspan="1">2.3</td><td rowspan="1" colspan="1">12.1</td><td rowspan="1" colspan="1">12.1−16.5</td><td rowspan="1" colspan="1">15.0</td><td rowspan="1" colspan="1">1.0</td></tr><tr><td rowspan="1" colspan="1">Caudal peduncle depth</td><td rowspan="1" colspan="1">11.3</td><td rowspan="1" colspan="1">10.0−16.7</td><td rowspan="1" colspan="1">11.0</td><td rowspan="1" colspan="1">1.5</td><td rowspan="1" colspan="1">10.6</td><td rowspan="1" colspan="1">9.1−11.0</td><td rowspan="1" colspan="1">10.2</td><td rowspan="1" colspan="1">0.5</td></tr><tr><td rowspan="1" colspan="1">Ventral adipose-caudal distance</td><td rowspan="1" colspan="1">22.6</td><td rowspan="1" colspan="1">20.3−25.6</td><td rowspan="1" colspan="1">22.2</td><td rowspan="1" colspan="1">1.2</td><td rowspan="1" colspan="1">19.5</td><td rowspan="1" colspan="1">19.5−22.9</td><td rowspan="1" colspan="1">21.3</td><td rowspan="1" colspan="1">1.0</td></tr><tr><td rowspan="1" colspan="1">Adipose-anal distance</td><td rowspan="1" colspan="1">18.9</td><td rowspan="1" colspan="1">16.9−24.8</td><td rowspan="1" colspan="1">19.6</td><td rowspan="1" colspan="1">1.9</td><td rowspan="1" colspan="1">18.8</td><td rowspan="1" colspan="1">16.9−19.9</td><td rowspan="1" colspan="1">18.8</td><td rowspan="1" colspan="1">0.8</td></tr><tr><td rowspan="1" colspan="1">Dorsal-anal distance</td><td rowspan="1" colspan="1">33.1</td><td rowspan="1" colspan="1">29.3−35.4</td><td rowspan="1" colspan="1">32.8</td><td rowspan="1" colspan="1">1.4</td><td rowspan="1" colspan="1">12.6</td><td rowspan="1" colspan="1">12.1−19.1</td><td rowspan="1" colspan="1">13.3</td><td rowspan="1" colspan="1">1.5</td></tr><tr><td rowspan="1" colspan="1">Pelvic-dorsal distance</td><td rowspan="1" colspan="1">27.6</td><td rowspan="1" colspan="1">17.4−27.6</td><td rowspan="1" colspan="1">21.1</td><td rowspan="1" colspan="1">1.8</td><td rowspan="1" colspan="1">28.2</td><td rowspan="1" colspan="1">18.3−29.4</td><td rowspan="1" colspan="1">25.7</td><td rowspan="1" colspan="1">2.7</td></tr><tr><td rowspan="1" colspan="9"><bold>Percentage of HL</bold></td></tr><tr><td rowspan="1" colspan="1">Head-eye length</td><td rowspan="1" colspan="1">26.4</td><td rowspan="1" colspan="1">25.8−31.4</td><td rowspan="1" colspan="1">28.8</td><td rowspan="1" colspan="1">1.5</td><td rowspan="1" colspan="1">27.7</td><td rowspan="1" colspan="1">25.9−33.1</td><td rowspan="1" colspan="1">29.2</td><td rowspan="1" colspan="1">1.8</td></tr><tr><td rowspan="1" colspan="1">Orbital diameter</td><td rowspan="1" colspan="1">13.8</td><td rowspan="1" colspan="1">12.7−20.3</td><td rowspan="1" colspan="1">15.5</td><td rowspan="1" colspan="1">1.7</td><td rowspan="1" colspan="1">13.1</td><td rowspan="1" colspan="1">13.1−19.9</td><td rowspan="1" colspan="1">16.8</td><td rowspan="1" colspan="1">1.7</td></tr><tr><td rowspan="1" colspan="1">Snout length</td><td rowspan="1" colspan="1">67.4</td><td rowspan="1" colspan="1">62.3−69.3</td><td rowspan="1" colspan="1">65.4</td><td rowspan="1" colspan="1">1.6</td><td rowspan="1" colspan="1">69.5</td><td rowspan="1" colspan="1">56.6−72.4</td><td rowspan="1" colspan="1">62.2</td><td rowspan="1" colspan="1">4.5</td></tr><tr><td rowspan="1" colspan="1">Internares width</td><td rowspan="1" colspan="1">14.8</td><td rowspan="1" colspan="1">13.2−18.7</td><td rowspan="1" colspan="1">15.8</td><td rowspan="1" colspan="1">1.3</td><td rowspan="1" colspan="1">15.5</td><td rowspan="1" colspan="1">11.9−16.3</td><td rowspan="1" colspan="1">14.5</td><td rowspan="1" colspan="1">1.2</td></tr><tr><td rowspan="1" colspan="1">Minimal interorbital distance</td><td rowspan="1" colspan="1">30.6</td><td rowspan="1" colspan="1">27.4−35.7</td><td rowspan="1" colspan="1">29.1</td><td rowspan="1" colspan="1">1.9</td><td rowspan="1" colspan="1">31.9</td><td rowspan="1" colspan="1">24.0−32.6</td><td rowspan="1" colspan="1">28.2</td><td rowspan="1" colspan="1">2.4</td></tr><tr><td rowspan="1" colspan="1">Mouth length</td><td rowspan="1" colspan="1">48.8</td><td rowspan="1" colspan="1">48.8−62.3</td><td rowspan="1" colspan="1">57.5</td><td rowspan="1" colspan="1">2.5</td><td rowspan="1" colspan="1">49.7</td><td rowspan="1" colspan="1">39.8−51.9</td><td rowspan="1" colspan="1">45.9</td><td rowspan="1" colspan="1">3.5</td></tr><tr><td rowspan="1" colspan="1">Barbel length</td><td rowspan="1" colspan="1">10.9</td><td rowspan="1" colspan="1">4.2−10.9</td><td rowspan="1" colspan="1">8.0</td><td rowspan="1" colspan="1">1.6</td><td rowspan="1" colspan="1">5.5</td><td rowspan="1" colspan="1">4.6−8.7</td><td rowspan="1" colspan="1">7.2</td><td rowspan="1" colspan="1">1.3</td></tr><tr><td rowspan="1" colspan="1">Dentary tooth cup length</td><td rowspan="1" colspan="1">20.8</td><td rowspan="1" colspan="1">15.4−24.6</td><td rowspan="1" colspan="1">20.5</td><td rowspan="1" colspan="1">2.6</td><td rowspan="1" colspan="1">20.1</td><td rowspan="1" colspan="1">16.1−22.4</td><td rowspan="1" colspan="1">19.8</td><td rowspan="1" colspan="1">1.7</td></tr><tr><td rowspan="1" colspan="1">Premaxillary tooth cup length</td><td rowspan="1" colspan="1">19.5</td><td rowspan="1" colspan="1">16.5−25.6</td><td rowspan="1" colspan="1">19.5</td><td rowspan="1" colspan="1">2.2</td><td rowspan="1" colspan="1">18.1</td><td rowspan="1" colspan="1">17.8−24.3</td><td rowspan="1" colspan="1">20.5</td><td rowspan="1" colspan="1">1.9</td></tr><tr><td rowspan="1" colspan="1">Head depth</td><td rowspan="1" colspan="1">64.2</td><td rowspan="1" colspan="1">59.7−65.7</td><td rowspan="1" colspan="1">62.4</td><td rowspan="1" colspan="1">1.8</td><td rowspan="1" colspan="1">64.3</td><td rowspan="1" colspan="1">56.6−66.2</td><td rowspan="1" colspan="1">62.6</td><td rowspan="1" colspan="1">2.4</td></tr></tbody></table></table-wrap><fig id="F2" position="float" orientation="portrait"><label>Figure 2.</label><caption><p>Distribution maps. <bold>a</bold> <italic><tp:taxon-name><tp:taxon-name-part taxon-name-part-type="genus">Pseudancistrus</tp:taxon-name-part> <tp:taxon-name-part taxon-name-part-type="species">kayabi</tp:taxon-name-part></tp:taxon-name></italic>. Star shows holotype locality, rio Teles Pires, <named-content xmlns:xlink="http://www.w3.org/1999/xlink" content-type="dwc:verbatimCoordinates" xlink:type="simple">10°58'30"S, 55°44'03"W</named-content>. Circle shows paratype locality <bold>b</bold> <italic><tp:taxon-name><tp:taxon-name-part taxon-name-part-type="genus">Pseudancistrus</tp:taxon-name-part> <tp:taxon-name-part taxon-name-part-type="species">asurini</tp:taxon-name-part></tp:taxon-name></italic>. Star shows holotype locality, rio Xingu, <named-content xmlns:xlink="http://www.w3.org/1999/xlink" content-type="dwc:verbatimCoordinates" xlink:type="simple">03°39'05"S, 52°22'42"W</named-content>. Circles show paratypes localities.</p></caption><graphic xmlns:xlink="http://www.w3.org/1999/xlink" xlink:href="zookeys-482-021-g002.jpg" position="float" orientation="portrait" xlink:type="simple" id="oo_38449.jpg"/></fig></tp:treatment-sec><ref-list><ref id="B9"><mixed-citation xmlns:xlink="http://www.w3.org/1999/xlink" xlink:type="simple"><person-group><name name-style="western"><surname>Covain</surname><given-names>R</given-names></name><name name-style="western"><surname>Fisch-Muller</surname><given-names>S</given-names></name></person-group> (<year>2012</year>) <article-title>Molecular evidence for the paraphyly of <italic><tp:taxon-name><tp:taxon-name-part taxon-name-part-type="genus">Pseudancistrus</tp:taxon-name-part></tp:taxon-name></italic> <italic>sensu lato</italic> (<tp:taxon-name><tp:taxon-name-part taxon-name-part-type="order">Siluriformes</tp:taxon-name-part></tp:taxon-name>, <tp:taxon-name><tp:taxon-name-part taxon-name-part-type="family">Loricariidae</tp:taxon-name-part></tp:taxon-name>), with revalidation of several genera.</article-title><source>Cybium</source><volume>36</volume>(<issue>1</issue>): <fpage>229</fpage>–<lpage>246</lpage>.</mixed-citation></ref><ref id="B22"><mixed-citation xmlns:xlink="http://www.w3.org/1999/xlink" xlink:type="simple"><person-group><name name-style="western"><surname>Silva</surname><given-names>GSC</given-names></name><name name-style="western"><surname>Roxo</surname><given-names>FF</given-names></name><name name-style="western"><surname>Britzke</surname><given-names>R</given-names></name><name name-style="western"><surname>Oliveira</surname><given-names>C</given-names></name></person-group> (<year>2014</year>) <article-title>New species of the <italic><tp:taxon-name><tp:taxon-name-part taxon-name-part-type="genus">Pseudancistrus</tp:taxon-name-part> <tp:taxon-name-part taxon-name-part-type="species">barbatus</tp:taxon-name-part></tp:taxon-name></italic> group (<tp:taxon-name><tp:taxon-name-part taxon-name-part-type="order">Siluriformes</tp:taxon-name-part></tp:taxon-name>, <tp:taxon-name><tp:taxon-name-part taxon-name-part-type="family">Loricariidae</tp:taxon-name-part></tp:taxon-name>) with comments on its biogeography and dispersal routes.</article-title><source>ZooKeys</source><volume>406</volume>: <fpage>1</fpage>–<lpage>23</lpage>. doi: <ext-link ext-link-type="doi" xlink:href="10.3897/zookeys.406.7011" xlink:type="simple">10.3897/zookeys.406.7011</ext-link></mixed-citation></ref><ref id="B17"><mixed-citation xmlns:xlink="http://www.w3.org/1999/xlink" xlink:type="simple"><person-group><name name-style="western"><surname>Lujan</surname><given-names>NK</given-names></name><name name-style="western"><surname>Armbruster</surname><given-names>JW</given-names></name><name name-style="western"><surname>Lovejoy</surname><given-names>N</given-names></name><name name-style="western"><surname>López-Fernández</surname><given-names>H</given-names></name></person-group> (<year>2015</year>) <article-title>Multilocus molecular phylogeny of the suckermouth armored catfishes (<tp:taxon-name><tp:taxon-name-part taxon-name-part-type="order">Siluriformes</tp:taxon-name-part></tp:taxon-name>: <tp:taxon-name><tp:taxon-name-part taxon-name-part-type="family">Loricariidae</tp:taxon-name-part></tp:taxon-name>) with a focus on subfamily <tp:taxon-name><tp:taxon-name-part taxon-name-part-type="subfamily">Hypostominae</tp:taxon-name-part></tp:taxon-name>.</article-title><source>Molecular phylogenetics and evolution</source><volume>82</volume>: <fpage>269</fpage>–<lpage>288</lpage>. doi: <ext-link ext-link-type="doi" xlink:href="10.1016/j.ympev.2014.08.020" xlink:type="simple">10.1016/j.ympev.2014.08.020</ext-link></mixed-citation></ref><ref id="B10"><mixed-citation xmlns:xlink="http://www.w3.org/1999/xlink" xlink:type="simple"><person-group><name name-style="western"><surname>De Chambrier</surname><given-names>S</given-names></name><name name-style="western"><surname>Montoya-Burgos</surname><given-names>JI</given-names></name></person-group> (<year>2008</year>) <article-title><italic><tp:taxon-name><tp:taxon-name-part taxon-name-part-type="genus">Pseudancistrus</tp:taxon-name-part> <tp:taxon-name-part taxon-name-part-type="species">corantijniensis</tp:taxon-name-part></tp:taxon-name></italic>, a new species from the Guyana Shield (<tp:taxon-name><tp:taxon-name-part taxon-name-part-type="order">Siluriformes</tp:taxon-name-part></tp:taxon-name>: <tp:taxon-name><tp:taxon-name-part taxon-name-part-type="family">Loricariidae</tp:taxon-name-part></tp:taxon-name>) with a molecular and morphological description of the <italic><tp:taxon-name><tp:taxon-name-part taxon-name-part-type="genus">Pseudancistrus</tp:taxon-name-part> <tp:taxon-name-part taxon-name-part-type="species">barbatus</tp:taxon-name-part></tp:taxon-name></italic> group.</article-title><source>Zootaxa</source><volume>1918</volume>: <fpage>45</fpage>–<lpage>58</lpage>.</mixed-citation></ref><ref id="B3"><mixed-citation xmlns:xlink="http://www.w3.org/1999/xlink" xlink:type="simple"><person-group><name name-style="western"><surname>Armbruster</surname><given-names>JW</given-names></name></person-group> (<year>2004b</year>) <article-title><italic><tp:taxon-name><tp:taxon-name-part taxon-name-part-type="genus">Pseudancistrus</tp:taxon-name-part> <tp:taxon-name-part taxon-name-part-type="species">sidereus</tp:taxon-name-part></tp:taxon-name></italic>, a new species from southern Venezuela (<tp:taxon-name><tp:taxon-name-part taxon-name-part-type="order">Siluriformes</tp:taxon-name-part></tp:taxon-name>: <tp:taxon-name><tp:taxon-name-part taxon-name-part-type="family">Loricariidae</tp:taxon-name-part></tp:taxon-name>) with a redescription of <italic><tp:taxon-name><tp:taxon-name-part taxon-name-part-type="genus">Pseudancistrus</tp:taxon-name-part></tp:taxon-name></italic>.</article-title><source>Zootaxa</source><volume>628</volume>: <fpage>1</fpage>–<lpage>15</lpage>.</mixed-citation></ref></ref-list></tp:taxon-treatment>
